# Supplementary material for: CompareSVM: supervised, Support Vector Machine (SVM) inference of gene regularity networks
Source: BMC Bioinformatics. 2014 Nov 30;15(1):395. doi: 10.1186/s12859-014-0395-x (PMC4260380; doi:10.1186/s12859-014-0395-x)
Supplement: Additional file 1: — Software package. CompareSVM.zip file that contains MATLAB scripts and example datasets to demonstrate our approach. [file 12859_2014_395_MOESM1_ESM.zip]

Archive with 13 entries (12 files):
- CompareSVM/compareAccuracy.m
- CompareSVM/compareOptimzation.m
- CompareSVM/comparePrediction.m
- CompareSVM/CompareSVM_analysis.m
- CompareSVM/CompareSVM_optimzation.m
- CompareSVM/CompareSVM_prediction.m
- CompareSVM/dataset/
- CompareSVM/dataset/anaysis_parameters.txt
- CompareSVM/dataset/expression.tsv
- CompareSVM/dataset/optimzation_parameters.txt
- CompareSVM/dataset/prediction_parameters.txt
- CompareSVM/dataset/regulation.tsv
- CompareSVM/plotroc.m
