# Supplementary material for: CompareSVM: supervised, Support Vector Machine (SVM) inference of gene regularity networks
Source: BMC Bioinformatics. 2014 Nov 30;15(1):395. doi: 10.1186/s12859-014-0395-x (PMC4260380; doi:10.1186/s12859-014-0395-x)
Supplement: Additional file 1: — Software package. CompareSVM.zip file that contains MATLAB scripts and example datasets to demonstrate our approach. [file 12859_2014_395_MOESM1_ESM.zip › CompareSVM/compareAccuracy.m]

function [average_acc]=compareAccuracy(expression,total_regulation,parameters)

expression = transpose(expression);
no_of_exp=size(expression,2);
training_size= round(1* no_of_exp);


training_set=expression(1:training_size,:);


exp_size=size(expression,1);
[row,col]=find(total_regulation==0);


expressed_regulation=total_regulation(1:(row(1,1)-1),:);
tp_list= unique(expressed_regulation(1:end,1:1));

    
    
% prepare labels list for svm learn

for j=1 :size(tp_list) 

    
        [row2,col2]=find( (expressed_regulation(1:end,1))==tp_list(j) );

        labels= -ones(exp_size,1);
        
        for k=1: size(row2,1)
            labels( expressed_regulation(row2(k),2) )=1;
    
        end
       
        
        list_lables(:,j)=labels; 
% generate model for svm learn
       
         cv_acc2(j) = plotroc(list_lables(1:training_size,j),training_set,parameters);


end


average_acc=mean(cv_acc2)
end
