# Supplementary material for: CompareSVM: supervised, Support Vector Machine (SVM) inference of gene regularity networks
Source: BMC Bioinformatics. 2014 Nov 30;15(1):395. doi: 10.1186/s12859-014-0395-x (PMC4260380; doi:10.1186/s12859-014-0395-x)
Supplement: Additional file 1: — Software package. CompareSVM.zip file that contains MATLAB scripts and example datasets to demonstrate our approach. [file 12859_2014_395_MOESM1_ESM.zip › CompareSVM/compareOptimzation.m]

function [best_C,best_gamma,average_acc]=compareOptimzation(expression,total_regulation,kernel,crossval)

expression = transpose(expression);
no_of_exp=size(expression,2);
training_size= round(1* no_of_exp);


training_set=expression(1:training_size,:);


exp_size=size(expression,1);
[row,col]=find(total_regulation==0);


expressed_regulation=total_regulation(1:(row(1,1)-1),:);
tp_list= unique(expressed_regulation(1:end,1:1));

%# grid of parameters
folds = crossval;
if (kernel ~= 1)    
    [C,gamma] = meshgrid(1:10:100, 0.1:0.2:10);
else
    [C,gamma] = meshgrid(1:10:100, 1:1:6);
end
cv_acc = zeros(numel(C),1);
for i=1:numel(C)

% prepare labels list for svm learn

for j=1 :size(tp_list) 

    
        [row2,col2]=find( (expressed_regulation(1:end,1))==tp_list(j) );

        labels= -ones(exp_size,1);
        
        for k=1: size(row2,1)
            labels( expressed_regulation(row2(k),2) )=1;
    
        end
       
        
        list_lables(:,j)=labels; 
% generate model for svm learn
          
 
         cv_acc(i) = plotroc(list_lables(1:training_size,j),training_set,sprintf('-c %f -g %f -v %d -s 0 -t %d', C(i), gamma(i), folds, kernel));
         
             %cv_acc(i) = svmtrain(list_lables(1:training_size,j),training_set,sprintf('-c %f -g %f -v %d -s 0 -t 2', C(i), gamma(i), folds));
        


end
end


%# pair (C,gamma) with best accuracy
[~,idx] = max(cv_acc);

%# contour plot of paramter selection
contour(C, gamma, reshape(cv_acc,size(C))), colorbar
hold on
plot(C(idx), gamma(idx), 'rx')
text(C(idx), gamma(idx), sprintf('Acc = %.2f %%',cv_acc(idx)), ...
    'HorizontalAlign','left', 'VerticalAlign','top')
hold off
xlabel('log_2(C)'), ylabel('log_2(\gamma)'), title('Cross-Validation Accuracy')

%# now you can train you model using best_C and best_gamma
best_C = C(idx);
best_gamma = gamma(idx);
%best_gamma = gamma(idx);
average_acc=mean(cv_acc)
end
