# Supplementary material for: CompareSVM: supervised, Support Vector Machine (SVM) inference of gene regularity networks
Source: BMC Bioinformatics. 2014 Nov 30;15(1):395. doi: 10.1186/s12859-014-0395-x (PMC4260380; doi:10.1186/s12859-014-0395-x)
Supplement: Additional file 1: — Software package. CompareSVM.zip file that contains MATLAB scripts and example datasets to demonstrate our approach. [file 12859_2014_395_MOESM1_ESM.zip › CompareSVM/comparePrediction.m]

function [prediction_matrix,tp_list,X_p,Y_p,T_p,AUC_p,X_t,Y_t,T_t,AUC_t]=comparePrediction(expression,total_regulation,parameters)

expression = transpose(expression);
no_of_exp=size(expression,2);
test_size= round(0.3* no_of_exp);


exp_size=size(expression,1);
[row,col]=find(total_regulation==0);


expressed_regulation=total_regulation(1:(row(1,1)-1),:);
tp_list= unique(expressed_regulation(1:end,1:1));


%# grid search, and cross-validation


    
    
    
% prepare labels list for svm learn
size_tplist =size(tp_list,1) ;

for j=1 :size(tp_list) 

    
        [row2,col2]=find( (expressed_regulation(1:end,1))==tp_list(j) );

        %labels= -ones(exp_size,1);
        labels= -ones(exp_size,1);
        
            %labels=transpose(labels);
            %labels=double(labels);


       for i=1: size(row2,1)
            labels( expressed_regulation(row2(i),2) )=1;
    
        end
       
        %C= num2cell(labels);
        %list_lables(:,j)=C; 
        
        
       
        local_list=expression;
        local_list(:,no_of_exp+1)=labels;
        %local_list=sortrows(local_list,no_of_exp+1);
        
        
        idx = randperm(size(local_list,1));
        local_list= local_list(idx,:)
        
        list_lables(:,j)=local_list(:,no_of_exp+1); 
        
        
        training_set=local_list(test_size+1:no_of_exp,1:no_of_exp);
        test_set= local_list(1:test_size,1:no_of_exp);

        
% generate model for svm learn
       model = svmtrain(list_lables(test_size+1:end,j),training_set,parameters);
        


%list_model(j) = model;
[ training_predictions(:,j), training_accuracy(:,j),  training_estimate(:,j) ] = svmpredict(list_lables(test_size+1:end,j),training_set,model);
[ test_predictions(:,j), test_accuracy(:,j),  test_estimate(:,j)] = svmpredict(list_lables(1:test_size,j),test_set,model);
end


[row3, col3]=size(list_lables);
prediction_matrix=-ones(row3, col3);

   
 prediction_matrix( test_size+1:end,: ) = training_predictions(:,:);
 prediction_matrix( 1:test_size,: ) = test_predictions(:,:);
  


%generate PR and ROC curves

 
 training_gold=list_lables( test_size+1:end,:);
 test_gold=list_lables(1:test_size,:);
 training_matrix=prediction_matrix ( test_size+1:end,:);
 test_matrix= prediction_matrix (1:test_size,:);
 
 %gold_matrix
gm1 = reshape(training_gold',[],1);
gm2 = reshape(test_gold',[],1);
pm = reshape(training_matrix',[],1);
tm = reshape( test_matrix',[],1);
%pm
[X_p,Y_p,T_p,AUC_p,OPTROCPT_p] = perfcurve(gm1,pm,1);
[X_t,Y_t,T_t,AUC_t,OPTROCPT_t] = perfcurve(gm2,tm,1);

end
