# Supplementary material for: CompareSVM: supervised, Support Vector Machine (SVM) inference of gene regularity networks
Source: BMC Bioinformatics. 2014 Nov 30;15(1):395. doi: 10.1186/s12859-014-0395-x (PMC4260380; doi:10.1186/s12859-014-0395-x)
Supplement: Additional file 1: — Software package. CompareSVM.zip file that contains MATLAB scripts and example datasets to demonstrate our approach. [file 12859_2014_395_MOESM1_ESM.zip › CompareSVM/CompareSVM_analysis.m]

clear

expression_path='dataset/expression.tsv';
regulation_path='dataset/regulation.tsv';
    [file_parameters] = textread('dataset/anaysis_parameters.txt','%s');
    linear_C= str2num(cell2mat(file_parameters(4)));
    poly_C= str2num(cell2mat(file_parameters(8)));
    poly_D= str2num(cell2mat(file_parameters(10)));
    gussian_C= str2num(cell2mat(file_parameters(14)));
    gussian_G= str2num(cell2mat(file_parameters(16)));
    sigmoid_C= str2num(cell2mat(file_parameters(20)));
    sigmoid_G= str2num(cell2mat(file_parameters(22)));
    
    crossval= cell2mat(file_parameters(24));
    

expression_records = importdata(expression_path);
regulation_records = importdata(regulation_path);


for type=1:4
    
    
            for i=1:size(expression_records.colheaders,2)

                for  j=1:size(regulation_records.data,1)

                if ( strcmp( expression_records.colheaders(i),regulation_records.textdata(j,1))==1 )
                        total_regulation(j,1) = i;
                end

                if (  strcmp( expression_records.colheaders(i),regulation_records.textdata(j,2))==1 )
                        total_regulation(j,2) = i;        
                end

                end
            end

            total_regulation(:,3)=regulation_records.data; 
            
            
            if (type==1)
                %sprintf('-s 0 -t 0 -c %f -v %d', file_parameters(4), file_parameters(24));
            parameters=   sprintf('-s 0 -t 0 -c %f -v %d', linear_C, crossval);
            end
            if (type==2)
            parameters= sprintf('-s 0 -t 1 -c %f -d %d -v %d', poly_C, poly_D, crossval);
            end
            if (type==3)
            parameters= sprintf('-s 0 -t 2 -c %f -g %f -v %d',gussian_C, gussian_G, crossval);
            end
            if (type==4)
            parameters=sprintf('-s 0 -t 3 -c %f -g %f -v %d',sigmoid_C, sigmoid_G, crossval);
            end
            
            
           [average_acc(type)]=compareAccuracy(expression_records.data,total_regulation,parameters);
           
end

bar(average_acc);
set(gca,'XTickLabel',{'linear', 'poly', 'gaussian','sigmoid'})
