# Supplementary material for: CompareSVM: supervised, Support Vector Machine (SVM) inference of gene regularity networks
Source: BMC Bioinformatics. 2014 Nov 30;15(1):395. doi: 10.1186/s12859-014-0395-x (PMC4260380; doi:10.1186/s12859-014-0395-x)
Supplement: Additional file 1: — Software package. CompareSVM.zip file that contains MATLAB scripts and example datasets to demonstrate our approach. [file 12859_2014_395_MOESM1_ESM.zip › CompareSVM/CompareSVM_optimzation.m]

clear

expression_path='dataset/expression.tsv';
regulation_path='dataset/regulation.tsv';

expression_records = importdata(expression_path);
regulation_records = importdata(regulation_path);

[file_parameters] = textread('dataset/optimzation_parameters.txt','%s');
 kernel= str2num(cell2mat(file_parameters(2)));
 crossval= str2num(cell2mat(file_parameters(4)));


    
    
            for i=1:size(expression_records.colheaders,2)

                for  j=1:size(regulation_records.data,1)

                if ( strcmp( expression_records.colheaders(i),regulation_records.textdata(j,1))==1 )
                        total_regulation(j,1) = i;
                end

                if (  strcmp( expression_records.colheaders(i),regulation_records.textdata(j,2))==1 )
                        total_regulation(j,2) = i;        
                end

                end
            end

            total_regulation(:,3)=regulation_records.data; 
           
            
           [best_C,best_gamma,average_acc]=compareOptimzation(expression_records.data,total_regulation,kernel,crossval);
           
