# Supplementary material for: CompareSVM: supervised, Support Vector Machine (SVM) inference of gene regularity networks
Source: BMC Bioinformatics. 2014 Nov 30;15(1):395. doi: 10.1186/s12859-014-0395-x (PMC4260380; doi:10.1186/s12859-014-0395-x)
Supplement: Additional file 1: — Software package. CompareSVM.zip file that contains MATLAB scripts and example datasets to demonstrate our approach. [file 12859_2014_395_MOESM1_ESM.zip › CompareSVM/CompareSVM_prediction.m]

clear

expression_path='dataset/expression.tsv';
regulation_path='dataset/regulation.tsv';
;

fileID = fopen('dataset/prediction_parameters.txt');
[parameters] = textscan(fileID ,'%s', 'Delimiter', '');


expression_records = importdata(expression_path);
regulation_records = importdata(regulation_path);
    


for i=1:size(expression_records.colheaders,2)
    
    for  j=1:size(regulation_records.data,1)
  
    if ( strcmp( expression_records.colheaders(i),regulation_records.textdata(j,1))==1 )
            total_regulation(j,1) = i;
    end
    
    if (  strcmp( expression_records.colheaders(i),regulation_records.textdata(j,2))==1 )
            total_regulation(j,2) = i;        
    end
    
    end
end

total_regulation(:,3)=regulation_records.data;


  [prediction_matrix,tp_list,X_p,Y_p,T_p,AUC_p,X_t,Y_t,T_t,AUC_t] = comparePrediction(expression_records.data,total_regulation,parameters);
   
  
 
  
  rownames= transpose(expression_records.textdata);
   
  for counter=1: size(tp_list)
     list_name(counter)=  rownames(tp_list(counter),1);
  end
  
   prediction_table(1:1,2:size(tp_list)+1)=list_name;
   prediction_table(2:size(rownames,1)+1, 1:1)=rownames;
   temp=num2cell(prediction_matrix)
   prediction_table(2:size(rownames,1)+1, 2:size(tp_list)+1)=temp;
   xlswrite('prediction_table.xls',prediction_table)
   
