# Supplementary material for: CompareSVM: supervised, Support Vector Machine (SVM) inference of gene regularity networks
Source: BMC Bioinformatics. 2014 Nov 30;15(1):395. doi: 10.1186/s12859-014-0395-x (PMC4260380; doi:10.1186/s12859-014-0395-x)
Supplement: Additional file 1: — Software package. CompareSVM.zip file that contains MATLAB scripts and example datasets to demonstrate our approach. [file 12859_2014_395_MOESM1_ESM.zip › CompareSVM/dataset/expression.tsv]

rrsE	lrp	livH	livF	livK	sdaA	livJ	tdh	lysU	yojI	livM	livG	kbl	aroA	rrfE	serC	gltV	ileT	alaT	rrfA	aidB	dadX	dadA	ilvH	rrlE	rrsA	rrlA	fis	rrsD	gltU
0.0592370	0.6752088	0.3043940	0.3990173	0.2323727	0.3013300	0.1771609	0.8271264	0.4319033	0.7930447	0.0773868	0.1543384	0.3989922	0.8062748	0.1399142	0.7174788	0.6302673	0.0794526	0.5768150	0.1935533	0.0175048	0.0091546	0.1566866	0.6797939	0.0759208	0.0135848	0.0860424	0.8148458	0.6565128	0.5332024
0.3360503	0.3322161	0.4022608	0.4969511	0.4414276	0.8597569	0.4673785	0.7377230	0.6399586	0.2973787	0.3386313	0.7896829	0.1469790	0.8296029	0.2494447	0.6549359	0.6730472	0.3000941	0.8269060	0.2460545	0.0801031	0.0236791	0.1866697	0.2266040	0.0829849	0.0331456	0.2781376	0.8479926	0.5758850	0.4303646
0.1559838	0.7784304	0.1601769	0.2831591	0.2296317	0.3095138	0.2327800	0.6997425	0.3791987	0.5876889	0.0772667	0.2021395	0.4158680	0.7698299	0.1757423	0.7882443	0.5658296	0.1359830	0.6205248	0.1405209	0.0330590	0.0248240	0.1975581	0.7475201	0.0501728	0.0152062	0.1762505	0.7748347	0.6662391	0.4290817
0.1010514	0.7540598	0.2606553	0.1977872	0.2589747	0.2335132	0.1592443	0.6993179	0.3487184	0.6817599	0.1412922	0.1016440	0.4253925	0.7399512	0.2297926	0.7075507	0.5610665	0.1783532	0.6556488	0.1811155	0.0206046	0.0362971	0.1513950	0.6401923	0.0442176	0.0290615	0.1179795	0.6839105	0.6689089	0.4395003
0.1194592	0.7448373	0.3114172	0.4139694	0.2110546	0.4028488	0.1419449	0.7103044	0.4408862	0.7781835	0.0973062	0.1590598	0.2769867	0.8594921	0.1497101	0.8562137	0.4837887	0.0925339	0.6109018	0.1662327	0.0122257	0.0175581	0.1699118	0.7837432	0.0670406	0.0089466	0.1358047	0.6412776	0.5098972	0.4596108
0.1513207	0.6611205	0.2997082	0.3835128	0.2634424	0.1032584	0.1779985	0.7228264	0.4287405	0.7289404	0.1124557	0.1284008	0.4501991	0.7084390	0.1453593	0.8268999	0.5070238	0.1265495	0.7836518	0.2570687	0.0207788	0.0148455	0.2300801	0.6033086	0.0473096	0.0229993	0.1193427	0.7155253	0.6032425	0.4412586
0.1804063	0.7970751	0.3222009	0.3539168	0.2406082	0.3605570	0.0780870	0.6911889	0.3349079	0.6882465	0.0669517	0.1971138	0.3981221	0.6279426	0.1795978	0.7909669	0.5359809	0.1735005	0.7884567	0.2109942	0.0164972	0.0479217	0.1567674	0.6076376	0.0393290	0.0171118	0.1867470	0.7298117	0.7321004	0.4659204
0.1166590	0.8265305	0.2872538	0.3107387	0.2059097	0.4264988	0.2609207	0.3519212	0.3011116	0.5886116	0.1419220	0.1541664	0.3842219	0.7609566	0.2108062	0.6660962	0.4877923	0.1203996	0.7361556	0.2164810	0.0199785	0.0257747	0.1327671	0.7358030	0.0310909	0.0254413	0.1493973	0.8146217	0.6612374	0.4169703
0.1058188	0.7134301	0.2604258	0.3296206	0.2612187	0.3009070	0.1430024	0.7424415	0.2139382	0.6886692	0.1034532	0.2505177	0.3914681	0.7906386	0.1242486	0.6458553	0.5559632	0.1384388	0.6514936	0.2249566	0.0204409	0.0216952	0.1516187	0.6550476	0.0271633	0.0065680	0.1941234	0.7709153	0.7062860	0.5897701
0.1220680	0.8423626	0.2438542	0.3809297	0.2136555	0.3003658	0.2200391	0.6017251	0.3797489	0.4220861	0.1178988	0.1100304	0.4036393	0.6908201	0.1297073	0.6815094	0.5425817	0.1120579	0.6410815	0.1870164	0.0309819	0.0347101	0.1631659	0.8233407	0.0803011	0.0110374	0.0664035	0.5756728	0.6743334	0.5393184
0.1061114	0.7099798	0.3285980	0.4107701	0.3045840	0.3670066	0.1368049	0.8188622	0.4205349	0.7329649	0.0558631	0.2304259	0.4192240	0.6326566	0.1194236	0.6271916	0.6712142	0.1787426	0.6150411	0.2927363	0.0461631	0.0224005	0.2057144	0.6590324	0.0592009	0.0222791	0.1211973	0.6595750	0.6094656	0.6455072
0.1032127	0.6494490	0.3119230	0.3336137	0.2699088	0.2554248	0.1347412	0.8289800	0.2756968	0.6295629	0.0972188	0.0617035	0.4679604	0.6781619	0.1225741	0.7135890	0.5689589	0.1228547	0.6555439	0.1813353	0.0462389	0.0330163	0.1382259	0.7983673	0.0752638	0.0271603	0.1504271	0.6741830	0.6965797	0.5081757
0.1320779	0.7424783	0.3000872	0.3910861	0.2159311	0.4056538	0.2054615	0.6901830	0.3718222	0.7427658	0.1311634	0.1691332	0.2220266	0.7852277	0.1507620	0.7006149	0.6174359	0.1040126	0.6286090	0.1371683	0.0260363	0.0093530	0.1461415	0.8648700	0.0693540	0.0219081	0.0612458	0.6519478	0.6939948	0.4860278
0.0678460	0.7233620	0.3377415	0.4278349	0.2311656	0.2357227	0.1892750	0.6400210	0.3153744	0.5964541	0.0798853	0.2377124	0.3772318	0.3274461	0.2372424	0.7474218	0.4748239	0.1133786	0.7794887	0.2927713	0.0300768	0.0374370	0.1338939	0.7194993	0.0372031	0.0372438	0.1672814	0.7041911	0.6368742	0.4818948
0.0836892	0.7716965	0.3822662	0.3625970	0.2829900	0.2417759	0.1360424	0.7160471	0.3732143	0.7532682	0.1220959	0.1329454	0.4727266	0.7456653	0.1057834	0.7267556	0.4519339	0.0832893	0.6074228	0.1891147	0.0365125	0.0118139	0.1325548	0.6993189	0.0590671	0.0253217	0.1261462	0.8603045	0.5883342	0.4514244
0.1668000	0.6280689	0.2496635	0.4354263	0.2354436	0.4410702	0.2082011	0.8015239	0.3865240	0.7898735	0.0626865	0.1379933	0.4728340	0.6987624	0.1697348	0.4706834	0.4820139	0.1230351	0.6686932	0.1879942	0.0125007	0.0473935	0.1319191	0.6847270	0.0651583	0.0259548	0.1888126	0.7050190	0.8107524	0.5024062
0.1251233	0.8086475	0.3208852	0.3861965	0.2278923	0.4265260	0.2469255	0.8382265	0.4031001	0.6826811	0.1368459	0.2809104	0.3310630	0.7752368	0.1818869	0.8099284	0.2291380	0.1175099	0.6119380	0.1404387	0.0306523	0.0301981	0.1897648	0.6037034	0.0577738	0.0387709	0.1235925	0.7125118	0.5597042	0.4536982
0.1178188	0.7629071	0.2780553	0.2622119	0.1930800	0.2984975	0.1233553	0.6117871	0.3249365	0.6686415	0.1534236	0.1543825	0.3942677	0.7477290	0.1363765	0.7494565	0.3931729	0.0889360	0.8150918	0.1425958	0.0293594	0.0104554	0.1303334	0.6605887	0.0588877	0.0064057	0.0805759	0.7661187	0.6255984	0.5517109
0.0744927	0.7498270	0.3216581	0.4235066	0.2035142	0.2984667	0.1401817	0.7435027	0.4194732	0.6394818	0.1386507	0.1344949	0.3585689	0.8728329	0.2062233	0.7904568	0.4801149	0.1090823	0.3601359	0.1875753	0.0186236	0.0233134	0.1677720	0.7488259	0.0390234	0.0320279	0.1613523	0.7626032	0.7095120	0.4697289
0.1636478	0.7099971	0.3133069	0.4032212	0.2088242	0.4033832	0.1911991	0.7525926	0.3632164	0.6202757	0.1139290	0.2159518	0.4085868	0.8884595	0.1269243	0.7947782	0.4247781	0.1019178	0.6760691	0.1226927	0.0076502	0.0273447	0.1839254	0.7524305	0.0315349	0.0182772	0.1483268	0.7342261	0.6232143	0.4696786
0.0959657	0.7587872	0.4319825	0.4592724	0.2290926	0.2834817	0.1575334	0.7775883	0.4239747	0.5188971	0.0961181	0.2049283	0.3962939	0.7200546	0.1697788	0.6326863	0.5100877	0.1376495	0.7717220	0.2086306	0.0090094	0.0104866	0.1670184	0.7550083	0.0789484	0.0127655	0.2409006	0.7653015	0.7082730	0.5506741
0.1154371	0.6772216	0.3317391	0.3275505	0.1692544	0.2219139	0.1850121	0.8496394	0.3689971	0.6191635	0.0915803	0.0476501	0.4885900	0.7588197	0.1151794	0.6958935	0.4966435	0.0915648	0.7822353	0.2599411	0.0093230	0.0238440	0.1889578	0.6470830	0.0264374	0.0123151	0.1110786	0.7940610	0.8129116	0.4879505
0.1313860	0.7266866	0.3307444	0.4122715	0.2080961	0.5120110	0.2665672	0.7559410	0.3447605	0.5368280	0.1320813	0.1918734	0.3371293	0.9923454	0.1127984	0.7669163	0.5226673	0.1451278	0.6051591	0.1496347	0.0509869	0.0233873	0.0903084	0.8676840	0.0702654	0.0217203	0.1727417	0.6362927	0.6832232	0.5126770
0.1806353	0.6740214	0.4234873	0.2881588	0.2127569	0.4142931	0.3183246	0.8896382	0.3486451	0.7095806	0.1158054	0.2190891	0.3307195	0.8082912	0.2001962	0.8075433	0.4803065	0.0998903	0.6587104	0.2539906	0.0292371	0.0186322	0.1555986	0.4223342	0.0435512	0.0308316	0.0777145	0.7922635	0.5768290	0.5489640
0.1437328	0.6536971	0.3428754	0.3582952	0.2441202	0.3914673	0.1536375	0.8556898	0.3965340	0.7341468	0.0988695	0.1564825	0.3640840	0.8688644	0.1138713	0.6901091	0.3852600	0.0920356	0.6387220	0.2436279	0.0290630	0.0126859	0.1856755	0.7631507	0.0442354	0.0259644	0.1546973	0.7243443	0.5973779	0.4319892
0.1133794	0.6410590	0.2637024	0.3231423	0.2697613	0.4069982	0.1735118	0.6876780	0.3638775	0.6474288	0.1250242	0.1242994	0.3473660	0.7104379	0.1493167	0.7176388	0.6125776	0.1458337	0.5583924	0.1526994	0.0448214	0.0522281	0.1593469	0.7657483	0.0273626	0.0141855	0.0902468	0.7228350	0.6353078	0.4079916
0.1116241	0.6524931	0.2650965	0.4000120	0.2074674	0.3590288	0.2250011	0.7262235	0.4444544	0.6413687	0.1873274	0.3154676	0.3064832	0.8040376	0.2654326	0.7237830	0.5870531	0.1359334	0.7064992	0.1824933	0.0123360	0.0160250	0.1634526	0.7138955	0.0785052	0.0140064	0.0723722	0.8533351	0.6892987	0.6284445
0.0584435	0.6874564	0.2518295	0.3422915	0.2049984	0.3271406	0.1871513	0.8317640	0.3425553	0.6801697	0.0764904	0.1827927	0.4330103	0.7298987	0.1099739	0.6984695	0.4036350	0.0955868	0.4167487	0.0247938	0.0527380	0.0305453	0.1917466	0.8817081	0.0550423	0.0172498	0.0551850	0.3751897	0.5765711	0.3885106
0.0779540	0.7244922	0.2791756	0.2644861	0.2240571	0.2778989	0.1744584	0.7879148	0.3545082	0.6716691	0.1021582	0.1060013	0.4259190	0.6162937	0.1493243	0.8498893	0.4948523	0.1505179	0.7013394	0.1681051	0.0475871	0.0326265	0.1460038	0.6637588	0.0978022	0.0281875	0.1253457	0.7064802	0.3859260	0.3669167
0.1059068	0.7059195	0.2615866	0.3202450	0.1757828	0.2678581	0.1546311	0.6678799	0.3382104	0.7665851	0.0996444	0.1723434	0.3706472	0.7342296	0.1505041	0.6633628	0.5283226	0.1239426	0.5715041	0.1928181	0.0261093	0.0147068	0.2042283	0.8960086	0.0367576	0.0163245	0.1037227	0.8003302	0.5649923	0.2467487
