# Supplementary material for: CompareSVM: supervised, Support Vector Machine (SVM) inference of gene regularity networks
Source: BMC Bioinformatics. 2014 Nov 30;15(1):395. doi: 10.1186/s12859-014-0395-x (PMC4260380; doi:10.1186/s12859-014-0395-x)
Supplement: Additional file 1: — Software package. CompareSVM.zip file that contains MATLAB scripts and example datasets to demonstrate our approach. [file 12859_2014_395_MOESM1_ESM.zip › CompareSVM/dataset/regulation.tsv]

lrp	rrsE	1
lrp	livH	1
lrp	livF	1
lrp	livK	1
lrp	sdaA	1
lrp	livJ	1
lrp	tdh	1
lrp	lysU	1
lrp	yojI	1
lrp	livM	1
lrp	livG	1
lrp	kbl	1
lrp	aroA	1
lrp	rrfE	1
lrp	serC	1
lrp	gltV	1
lrp	ileT	1
lrp	alaT	1
lrp	rrfA	1
lrp	aidB	1
lrp	dadX	1
lrp	dadA	1
lrp	ilvH	1
lrp	rrlE	1
lrp	rrsA	1
lrp	rrlA	1
lrp	rrsD	1
lrp	gltU	1
fis	rrsE	1
fis	rrfE	1
fis	gltV	1
fis	ileT	1
fis	alaT	1
fis	rrfA	1
fis	rrlE	1
fis	rrsA	1
fis	rrlA	1
fis	rrsD	1
fis	gltU	1
rrsE	lrp	0
rrsE	livH	0
rrsE	livF	0
rrsE	livK	0
rrsE	sdaA	0
rrsE	livJ	0
rrsE	tdh	0
rrsE	lysU	0
rrsE	yojI	0
rrsE	livM	0
rrsE	livG	0
rrsE	kbl	0
rrsE	aroA	0
rrsE	rrfE	0
rrsE	serC	0
rrsE	gltV	0
rrsE	ileT	0
rrsE	alaT	0
rrsE	rrfA	0
rrsE	aidB	0
rrsE	dadX	0
rrsE	dadA	0
rrsE	ilvH	0
rrsE	rrlE	0
rrsE	rrsA	0
rrsE	rrlA	0
rrsE	fis	0
rrsE	rrsD	0
rrsE	gltU	0
lrp	fis	0
livH	rrsE	0
livH	lrp	0
livH	livF	0
livH	livK	0
livH	sdaA	0
livH	livJ	0
livH	tdh	0
livH	lysU	0
livH	yojI	0
livH	livM	0
livH	livG	0
livH	kbl	0
livH	aroA	0
livH	rrfE	0
livH	serC	0
livH	gltV	0
livH	ileT	0
livH	alaT	0
livH	rrfA	0
livH	aidB	0
livH	dadX	0
livH	dadA	0
livH	ilvH	0
livH	rrlE	0
livH	rrsA	0
livH	rrlA	0
livH	fis	0
livH	rrsD	0
livH	gltU	0
livF	rrsE	0
livF	lrp	0
livF	livH	0
livF	livK	0
livF	sdaA	0
livF	livJ	0
livF	tdh	0
livF	lysU	0
livF	yojI	0
livF	livM	0
livF	livG	0
livF	kbl	0
livF	aroA	0
livF	rrfE	0
livF	serC	0
livF	gltV	0
livF	ileT	0
livF	alaT	0
livF	rrfA	0
livF	aidB	0
livF	dadX	0
livF	dadA	0
livF	ilvH	0
livF	rrlE	0
livF	rrsA	0
livF	rrlA	0
livF	fis	0
livF	rrsD	0
livF	gltU	0
livK	rrsE	0
livK	lrp	0
livK	livH	0
livK	livF	0
livK	sdaA	0
livK	livJ	0
livK	tdh	0
livK	lysU	0
livK	yojI	0
livK	livM	0
livK	livG	0
livK	kbl	0
livK	aroA	0
livK	rrfE	0
livK	serC	0
livK	gltV	0
livK	ileT	0
livK	alaT	0
livK	rrfA	0
livK	aidB	0
livK	dadX	0
livK	dadA	0
livK	ilvH	0
livK	rrlE	0
livK	rrsA	0
livK	rrlA	0
livK	fis	0
livK	rrsD	0
livK	gltU	0
sdaA	rrsE	0
sdaA	lrp	0
sdaA	livH	0
sdaA	livF	0
sdaA	livK	0
sdaA	livJ	0
sdaA	tdh	0
sdaA	lysU	0
sdaA	yojI	0
sdaA	livM	0
sdaA	livG	0
sdaA	kbl	0
sdaA	aroA	0
sdaA	rrfE	0
sdaA	serC	0
sdaA	gltV	0
sdaA	ileT	0
sdaA	alaT	0
sdaA	rrfA	0
sdaA	aidB	0
sdaA	dadX	0
sdaA	dadA	0
sdaA	ilvH	0
sdaA	rrlE	0
sdaA	rrsA	0
sdaA	rrlA	0
sdaA	fis	0
sdaA	rrsD	0
sdaA	gltU	0
livJ	rrsE	0
livJ	lrp	0
livJ	livH	0
livJ	livF	0
livJ	livK	0
livJ	sdaA	0
livJ	tdh	0
livJ	lysU	0
livJ	yojI	0
livJ	livM	0
livJ	livG	0
livJ	kbl	0
livJ	aroA	0
livJ	rrfE	0
livJ	serC	0
livJ	gltV	0
livJ	ileT	0
livJ	alaT	0
livJ	rrfA	0
livJ	aidB	0
livJ	dadX	0
livJ	dadA	0
livJ	ilvH	0
livJ	rrlE	0
livJ	rrsA	0
livJ	rrlA	0
livJ	fis	0
livJ	rrsD	0
livJ	gltU	0
tdh	rrsE	0
tdh	lrp	0
tdh	livH	0
tdh	livF	0
tdh	livK	0
tdh	sdaA	0
tdh	livJ	0
tdh	lysU	0
tdh	yojI	0
tdh	livM	0
tdh	livG	0
tdh	kbl	0
tdh	aroA	0
tdh	rrfE	0
tdh	serC	0
tdh	gltV	0
tdh	ileT	0
tdh	alaT	0
tdh	rrfA	0
tdh	aidB	0
tdh	dadX	0
tdh	dadA	0
tdh	ilvH	0
tdh	rrlE	0
tdh	rrsA	0
tdh	rrlA	0
tdh	fis	0
tdh	rrsD	0
tdh	gltU	0
lysU	rrsE	0
lysU	lrp	0
lysU	livH	0
lysU	livF	0
lysU	livK	0
lysU	sdaA	0
lysU	livJ	0
lysU	tdh	0
lysU	yojI	0
lysU	livM	0
lysU	livG	0
lysU	kbl	0
lysU	aroA	0
lysU	rrfE	0
lysU	serC	0
lysU	gltV	0
lysU	ileT	0
lysU	alaT	0
lysU	rrfA	0
lysU	aidB	0
lysU	dadX	0
lysU	dadA	0
lysU	ilvH	0
lysU	rrlE	0
lysU	rrsA	0
lysU	rrlA	0
lysU	fis	0
lysU	rrsD	0
lysU	gltU	0
yojI	rrsE	0
yojI	lrp	0
yojI	livH	0
yojI	livF	0
yojI	livK	0
yojI	sdaA	0
yojI	livJ	0
yojI	tdh	0
yojI	lysU	0
yojI	livM	0
yojI	livG	0
yojI	kbl	0
yojI	aroA	0
yojI	rrfE	0
yojI	serC	0
yojI	gltV	0
yojI	ileT	0
yojI	alaT	0
yojI	rrfA	0
yojI	aidB	0
yojI	dadX	0
yojI	dadA	0
yojI	ilvH	0
yojI	rrlE	0
yojI	rrsA	0
yojI	rrlA	0
yojI	fis	0
yojI	rrsD	0
yojI	gltU	0
livM	rrsE	0
livM	lrp	0
livM	livH	0
livM	livF	0
livM	livK	0
livM	sdaA	0
livM	livJ	0
livM	tdh	0
livM	lysU	0
livM	yojI	0
livM	livG	0
livM	kbl	0
livM	aroA	0
livM	rrfE	0
livM	serC	0
livM	gltV	0
livM	ileT	0
livM	alaT	0
livM	rrfA	0
livM	aidB	0
livM	dadX	0
livM	dadA	0
livM	ilvH	0
livM	rrlE	0
livM	rrsA	0
livM	rrlA	0
livM	fis	0
livM	rrsD	0
livM	gltU	0
livG	rrsE	0
livG	lrp	0
livG	livH	0
livG	livF	0
livG	livK	0
livG	sdaA	0
livG	livJ	0
livG	tdh	0
livG	lysU	0
livG	yojI	0
livG	livM	0
livG	kbl	0
livG	aroA	0
livG	rrfE	0
livG	serC	0
livG	gltV	0
livG	ileT	0
livG	alaT	0
livG	rrfA	0
livG	aidB	0
livG	dadX	0
livG	dadA	0
livG	ilvH	0
livG	rrlE	0
livG	rrsA	0
livG	rrlA	0
livG	fis	0
livG	rrsD	0
livG	gltU	0
kbl	rrsE	0
kbl	lrp	0
kbl	livH	0
kbl	livF	0
kbl	livK	0
kbl	sdaA	0
kbl	livJ	0
kbl	tdh	0
kbl	lysU	0
kbl	yojI	0
kbl	livM	0
kbl	livG	0
kbl	aroA	0
kbl	rrfE	0
kbl	serC	0
kbl	gltV	0
kbl	ileT	0
kbl	alaT	0
kbl	rrfA	0
kbl	aidB	0
kbl	dadX	0
kbl	dadA	0
kbl	ilvH	0
kbl	rrlE	0
kbl	rrsA	0
kbl	rrlA	0
kbl	fis	0
kbl	rrsD	0
kbl	gltU	0
aroA	rrsE	0
aroA	lrp	0
aroA	livH	0
aroA	livF	0
aroA	livK	0
aroA	sdaA	0
aroA	livJ	0
aroA	tdh	0
aroA	lysU	0
aroA	yojI	0
aroA	livM	0
aroA	livG	0
aroA	kbl	0
aroA	rrfE	0
aroA	serC	0
aroA	gltV	0
aroA	ileT	0
aroA	alaT	0
aroA	rrfA	0
aroA	aidB	0
aroA	dadX	0
aroA	dadA	0
aroA	ilvH	0
aroA	rrlE	0
aroA	rrsA	0
aroA	rrlA	0
aroA	fis	0
aroA	rrsD	0
aroA	gltU	0
rrfE	rrsE	0
rrfE	lrp	0
rrfE	livH	0
rrfE	livF	0
rrfE	livK	0
rrfE	sdaA	0
rrfE	livJ	0
rrfE	tdh	0
rrfE	lysU	0
rrfE	yojI	0
rrfE	livM	0
rrfE	livG	0
rrfE	kbl	0
rrfE	aroA	0
rrfE	serC	0
rrfE	gltV	0
rrfE	ileT	0
rrfE	alaT	0
rrfE	rrfA	0
rrfE	aidB	0
rrfE	dadX	0
rrfE	dadA	0
rrfE	ilvH	0
rrfE	rrlE	0
rrfE	rrsA	0
rrfE	rrlA	0
rrfE	fis	0
rrfE	rrsD	0
rrfE	gltU	0
serC	rrsE	0
serC	lrp	0
serC	livH	0
serC	livF	0
serC	livK	0
serC	sdaA	0
serC	livJ	0
serC	tdh	0
serC	lysU	0
serC	yojI	0
serC	livM	0
serC	livG	0
serC	kbl	0
serC	aroA	0
serC	rrfE	0
serC	gltV	0
serC	ileT	0
serC	alaT	0
serC	rrfA	0
serC	aidB	0
serC	dadX	0
serC	dadA	0
serC	ilvH	0
serC	rrlE	0
serC	rrsA	0
serC	rrlA	0
serC	fis	0
serC	rrsD	0
serC	gltU	0
gltV	rrsE	0
gltV	lrp	0
gltV	livH	0
gltV	livF	0
gltV	livK	0
gltV	sdaA	0
gltV	livJ	0
gltV	tdh	0
gltV	lysU	0
gltV	yojI	0
gltV	livM	0
gltV	livG	0
gltV	kbl	0
gltV	aroA	0
gltV	rrfE	0
gltV	serC	0
gltV	ileT	0
gltV	alaT	0
gltV	rrfA	0
gltV	aidB	0
gltV	dadX	0
gltV	dadA	0
gltV	ilvH	0
gltV	rrlE	0
gltV	rrsA	0
gltV	rrlA	0
gltV	fis	0
gltV	rrsD	0
gltV	gltU	0
ileT	rrsE	0
ileT	lrp	0
ileT	livH	0
ileT	livF	0
ileT	livK	0
ileT	sdaA	0
ileT	livJ	0
ileT	tdh	0
ileT	lysU	0
ileT	yojI	0
ileT	livM	0
ileT	livG	0
ileT	kbl	0
ileT	aroA	0
ileT	rrfE	0
ileT	serC	0
ileT	gltV	0
ileT	alaT	0
ileT	rrfA	0
ileT	aidB	0
ileT	dadX	0
ileT	dadA	0
ileT	ilvH	0
ileT	rrlE	0
ileT	rrsA	0
ileT	rrlA	0
ileT	fis	0
ileT	rrsD	0
ileT	gltU	0
alaT	rrsE	0
alaT	lrp	0
alaT	livH	0
alaT	livF	0
alaT	livK	0
alaT	sdaA	0
alaT	livJ	0
alaT	tdh	0
alaT	lysU	0
alaT	yojI	0
alaT	livM	0
alaT	livG	0
alaT	kbl	0
alaT	aroA	0
alaT	rrfE	0
alaT	serC	0
alaT	gltV	0
alaT	ileT	0
alaT	rrfA	0
alaT	aidB	0
alaT	dadX	0
alaT	dadA	0
alaT	ilvH	0
alaT	rrlE	0
alaT	rrsA	0
alaT	rrlA	0
alaT	fis	0
alaT	rrsD	0
alaT	gltU	0
rrfA	rrsE	0
rrfA	lrp	0
rrfA	livH	0
rrfA	livF	0
rrfA	livK	0
rrfA	sdaA	0
rrfA	livJ	0
rrfA	tdh	0
rrfA	lysU	0
rrfA	yojI	0
rrfA	livM	0
rrfA	livG	0
rrfA	kbl	0
rrfA	aroA	0
rrfA	rrfE	0
rrfA	serC	0
rrfA	gltV	0
rrfA	ileT	0
rrfA	alaT	0
rrfA	aidB	0
rrfA	dadX	0
rrfA	dadA	0
rrfA	ilvH	0
rrfA	rrlE	0
rrfA	rrsA	0
rrfA	rrlA	0
rrfA	fis	0
rrfA	rrsD	0
rrfA	gltU	0
aidB	rrsE	0
aidB	lrp	0
aidB	livH	0
aidB	livF	0
aidB	livK	0
aidB	sdaA	0
aidB	livJ	0
aidB	tdh	0
aidB	lysU	0
aidB	yojI	0
aidB	livM	0
aidB	livG	0
aidB	kbl	0
aidB	aroA	0
aidB	rrfE	0
aidB	serC	0
aidB	gltV	0
aidB	ileT	0
aidB	alaT	0
aidB	rrfA	0
aidB	dadX	0
aidB	dadA	0
aidB	ilvH	0
aidB	rrlE	0
aidB	rrsA	0
aidB	rrlA	0
aidB	fis	0
aidB	rrsD	0
aidB	gltU	0
dadX	rrsE	0
dadX	lrp	0
dadX	livH	0
dadX	livF	0
dadX	livK	0
dadX	sdaA	0
dadX	livJ	0
dadX	tdh	0
dadX	lysU	0
dadX	yojI	0
dadX	livM	0
dadX	livG	0
dadX	kbl	0
dadX	aroA	0
dadX	rrfE	0
dadX	serC	0
dadX	gltV	0
dadX	ileT	0
dadX	alaT	0
dadX	rrfA	0
dadX	aidB	0
dadX	dadA	0
dadX	ilvH	0
dadX	rrlE	0
dadX	rrsA	0
dadX	rrlA	0
dadX	fis	0
dadX	rrsD	0
dadX	gltU	0
dadA	rrsE	0
dadA	lrp	0
dadA	livH	0
dadA	livF	0
dadA	livK	0
dadA	sdaA	0
dadA	livJ	0
dadA	tdh	0
dadA	lysU	0
dadA	yojI	0
dadA	livM	0
dadA	livG	0
dadA	kbl	0
dadA	aroA	0
dadA	rrfE	0
dadA	serC	0
dadA	gltV	0
dadA	ileT	0
dadA	alaT	0
dadA	rrfA	0
dadA	aidB	0
dadA	dadX	0
dadA	ilvH	0
dadA	rrlE	0
dadA	rrsA	0
dadA	rrlA	0
dadA	fis	0
dadA	rrsD	0
dadA	gltU	0
ilvH	rrsE	0
ilvH	lrp	0
ilvH	livH	0
ilvH	livF	0
ilvH	livK	0
ilvH	sdaA	0
ilvH	livJ	0
ilvH	tdh	0
ilvH	lysU	0
ilvH	yojI	0
ilvH	livM	0
ilvH	livG	0
ilvH	kbl	0
ilvH	aroA	0
ilvH	rrfE	0
ilvH	serC	0
ilvH	gltV	0
ilvH	ileT	0
ilvH	alaT	0
ilvH	rrfA	0
ilvH	aidB	0
ilvH	dadX	0
ilvH	dadA	0
ilvH	rrlE	0
ilvH	rrsA	0
ilvH	rrlA	0
ilvH	fis	0
ilvH	rrsD	0
ilvH	gltU	0
rrlE	rrsE	0
rrlE	lrp	0
rrlE	livH	0
rrlE	livF	0
rrlE	livK	0
rrlE	sdaA	0
rrlE	livJ	0
rrlE	tdh	0
rrlE	lysU	0
rrlE	yojI	0
rrlE	livM	0
rrlE	livG	0
rrlE	kbl	0
rrlE	aroA	0
rrlE	rrfE	0
rrlE	serC	0
rrlE	gltV	0
rrlE	ileT	0
rrlE	alaT	0
rrlE	rrfA	0
rrlE	aidB	0
rrlE	dadX	0
rrlE	dadA	0
rrlE	ilvH	0
rrlE	rrsA	0
rrlE	rrlA	0
rrlE	fis	0
rrlE	rrsD	0
rrlE	gltU	0
rrsA	rrsE	0
rrsA	lrp	0
rrsA	livH	0
rrsA	livF	0
rrsA	livK	0
rrsA	sdaA	0
rrsA	livJ	0
rrsA	tdh	0
rrsA	lysU	0
rrsA	yojI	0
rrsA	livM	0
rrsA	livG	0
rrsA	kbl	0
rrsA	aroA	0
rrsA	rrfE	0
rrsA	serC	0
rrsA	gltV	0
rrsA	ileT	0
rrsA	alaT	0
rrsA	rrfA	0
rrsA	aidB	0
rrsA	dadX	0
rrsA	dadA	0
rrsA	ilvH	0
rrsA	rrlE	0
rrsA	rrlA	0
rrsA	fis	0
rrsA	rrsD	0
rrsA	gltU	0
rrlA	rrsE	0
rrlA	lrp	0
rrlA	livH	0
rrlA	livF	0
rrlA	livK	0
rrlA	sdaA	0
rrlA	livJ	0
rrlA	tdh	0
rrlA	lysU	0
rrlA	yojI	0
rrlA	livM	0
rrlA	livG	0
rrlA	kbl	0
rrlA	aroA	0
rrlA	rrfE	0
rrlA	serC	0
rrlA	gltV	0
rrlA	ileT	0
rrlA	alaT	0
rrlA	rrfA	0
rrlA	aidB	0
rrlA	dadX	0
rrlA	dadA	0
rrlA	ilvH	0
rrlA	rrlE	0
rrlA	rrsA	0
rrlA	fis	0
rrlA	rrsD	0
rrlA	gltU	0
fis	lrp	0
fis	livH	0
fis	livF	0
fis	livK	0
fis	sdaA	0
fis	livJ	0
fis	tdh	0
fis	lysU	0
fis	yojI	0
fis	livM	0
fis	livG	0
fis	kbl	0
fis	aroA	0
fis	serC	0
fis	aidB	0
fis	dadX	0
fis	dadA	0
fis	ilvH	0
rrsD	rrsE	0
rrsD	lrp	0
rrsD	livH	0
rrsD	livF	0
rrsD	livK	0
rrsD	sdaA	0
rrsD	livJ	0
rrsD	tdh	0
rrsD	lysU	0
rrsD	yojI	0
rrsD	livM	0
rrsD	livG	0
rrsD	kbl	0
rrsD	aroA	0
rrsD	rrfE	0
rrsD	serC	0
rrsD	gltV	0
rrsD	ileT	0
rrsD	alaT	0
rrsD	rrfA	0
rrsD	aidB	0
rrsD	dadX	0
rrsD	dadA	0
rrsD	ilvH	0
rrsD	rrlE	0
rrsD	rrsA	0
rrsD	rrlA	0
rrsD	fis	0
rrsD	gltU	0
gltU	rrsE	0
gltU	lrp	0
gltU	livH	0
gltU	livF	0
gltU	livK	0
gltU	sdaA	0
gltU	livJ	0
gltU	tdh	0
gltU	lysU	0
gltU	yojI	0
gltU	livM	0
gltU	livG	0
gltU	kbl	0
gltU	aroA	0
gltU	rrfE	0
gltU	serC	0
gltU	gltV	0
gltU	ileT	0
gltU	alaT	0
gltU	rrfA	0
gltU	aidB	0
gltU	dadX	0
gltU	dadA	0
gltU	ilvH	0
gltU	rrlE	0
gltU	rrsA	0
gltU	rrlA	0
gltU	fis	0
gltU	rrsD	0
