# Supplementary material for: CompareSVM: supervised, Support Vector Machine (SVM) inference of gene regularity networks
Source: BMC Bioinformatics. 2014 Nov 30;15(1):395. doi: 10.1186/s12859-014-0395-x (PMC4260380; doi:10.1186/s12859-014-0395-x)
Supplement: Additional file 4: — A zip file containing results of sample runs for three examples. [file 12859_2014_395_MOESM4_ESM.zip]

Archive with 1 entries (1 files):
- 9806550021312669_add4.rar
